# Supplementary material for: β-Catenin Elicits Drp1-Mediated Mitochondrial Fission Activating the Pro-Apoptotic Caspase-1/IL-1β Signalosome in Aeromonas hydrophila-Infected Zebrafish Macrophages
Source: Cells. 2023 May 30;12(11):1509. doi: 10.3390/cells12111509 (PMC10252323; doi:10.3390/cells12111509)
Supplement: Supplementary file 1 [file cells-12-01509-s001.zip]

Archive with 1 entries (1 files):
- cells-1984098-supplementary.pdf
